# Supplementary material for: Direct Neuronal Reprogramming of Common Marmoset Fibroblasts by ASCL1, microRNA-9/9*, and microRNA-124 Overexpression
Source: Cells. 2020 Dec 22;10(1):6. doi: 10.3390/cells10010006 (PMC7822173; doi:10.3390/cells10010006)
Supplement: Supplementary file 1 [file cells-10-00006-s001.zip]

Archive with 7 entries (6 files):
- Supplementary Materials/
- Supplementary Materials/Supplementary files.pptx
- __MACOSX/Supplementary Materials/._Supplementary files.pptx
- Supplementary Materials/Supplementary Video S2.mov
- __MACOSX/Supplementary Materials/._Supplementary Video S2.mov
- Supplementary Materials/Supplementary Video S1.mov
- __MACOSX/Supplementary Materials/._Supplementary Video S1.mov
